# Supplementary material for: Balanced Force Field ff03CMAP Improving the Dynamics Conformation Sampling of Phosphorylation Site
Source: Int J Mol Sci. 2022 Sep 25;23(19):11285. doi: 10.3390/ijms231911285 (PMC9569523; doi:10.3390/ijms231911285)
Supplement: Supplementary file 1 [file ijms-23-11285-s001.zip]

Archive with 1 entries (1 files):
- ijms-1837145-supplementary.pdf
